# Supplementary material for: ORF-Interrupting Mutations in Monkeypox Virus Genomes from Washington and Ohio, 2022
Source: Viruses. 2022 Oct 29;14(11):2393. doi: 10.3390/v14112393 (PMC9695478; doi:10.3390/v14112393)
Supplement: Supplementary file 1 [file viruses-14-02393-s001.zip]

Archive with 2 entries (2 files):
- SuppTableS1_MPXVdeletion_revision_updated102522.pdf
- SuppTableS2_landscape_MPXVdeletion_revision_updated102422.pdf
